# Supplementary material for: Persistent Fever and Positive PCR 90 Days Post-SARS-CoV-2 Infection in a Rituximab-Treated Patient: A Case of Late Antiviral Treatment
Source: Viruses. 2022 Aug 11;14(8):1757. doi: 10.3390/v14081757 (PMC9414720; doi:10.3390/v14081757)
Supplement: Supplementary file 1 [file viruses-14-01757-s001.zip]

Archive with 1 entries (1 files):
- viruses-1830537-supplementary.pdf
